# Supplementary material for: Engineering Thermoresponsive In Situ Gels Incorporating Nutraceutical-Laden Nanostructured Lipid Carriers for Controlled Periodontal Drug Release
Source: Gels. 2026 Mar 24;12(4):268. doi: 10.3390/gels12040268 (PMC13115488; doi:10.3390/gels12040268)
Supplement: Supplementary file 1 [file gels-12-00268-s001.zip]

Archive with 1 entries (1 files):
- gels-4209082-supplementary.pdf
